# Supplementary material for: Adenovector 26 Encoded RSV Prefusion F Protein (Ad26.RSV.preF) Does Not Predispose to Enhanced Respiratory Disease in Preclinical Rodent Models
Source: Vaccines (Basel). 2026 Jan 15;14(1):87. doi: 10.3390/vaccines14010087 (PMC12846498; doi:10.3390/vaccines14010087)
Supplement: Supplementary file 1 [file vaccines-14-00087-s001.zip]

Archive with 1 entries (1 files):
- vaccines-4027905-supplementary.pdf
